# Supplementary material for: Human neutralizing antibodies target a conserved lateral patch on H7N9 hemagglutinin head
Source: Nat Commun. 2024 May 27;15:4505. doi: 10.1038/s41467-024-48758-4 (PMC11130183; doi:10.1038/s41467-024-48758-4)
Supplement: Supplementary file 4 — Source Data [file 41467_2024_48758_MOESM4_ESM.xlsx]

## Sheet: Figure 1b
Figure 1b
	Data 1	mAb μg/mL	HA(H7)ΔTM protein	HA(H7)ΔTM protein with EndoH	HA(H7)ΔTM protein	HA(H7)ΔTM protein with EndoH	HA(H7)ΔTM protein	HA(H7)ΔTM protein with EndoH	HA(H7)ΔTM protein	HA(H7)ΔTM protein with EndoH
			1	2	3	4	5	6	7	8
			H7.HK1		H7.HK2		H7.HK4		H7.HK3
		10	3.5	3.5	3.5	3.5	3.5	3.481	3.5	3.5
		2	3.5	3.5	3.5	3.5	3.5	3.357	3.5	3.5
		0.4	3.5	3.5	3.5	3.5	3.481	3.155	3.5	3.5
		0.08	3.5	3.5	3.5	3.5	3.347	3.041	2.747	2.752
		0.016	3.337	3.377	3.328	3.18	2.742	2.27	1.633	1.514
		0.0032	2.703	2.135	2.34	2.346	1.54	1.224	0.657	0.633
		0.00064	1.255	0.967	1.171	1.149	0.679	0.497	0.253	0.223
		blank	0.052	0.056	0.05	0.069	0.052	0.051	0.049	0.052
	Data 2	mAb μg/mL	HA1 (H7N9) SH2_2013	HA1 (H7N9) GD_2016	HA1 (H7N9) HK_2017	HA1 (H7N9) SH2_2013	HA1 (H7N9) GD_2016	HA1 (H7N9) HK_2017	HA1 (H7N9) SH2_2013	HA1 (H7N9) GD_2016	HA1 (H7N9) HK_2017	HA1 (H7N9) SH2_2013	HA1 (H7N9) GD_2016	HA1 (H7N9) HK_2017
			1	2	3	4	5	6	7	8	9	10	11	12
			H7.HK1			H7.HK2			H7.HK4			H7.HK3
		10	3.6792	3.6847	3.6791	3.6852	3.6581	3.6599	0.3715	0.3633	0.4895	3.6915	3.6722	3.6026
		2	3.7093	3.672	3.6733	3.6992	3.6861	3.6677	0.207	0.1699	0.163	3.6454	3.6487	3.5904
		0.4	3.6829	3.6812	3.6668	3.6888	3.6617	3.6582	0.1188	0.1469	0.2067	3.6422	3.6422	3.5572
		0.08	3.6633	3.6699	3.6336	3.6427	3.6172	3.6203	0.1025	0.1232	0.1597	3.586	3.5176	3.5016
		0.016	3.5492	3.5257	3.5061	3.5276	3.4842	3.4683	0.1144	0.1301	0.1881	3.0986	2.9069	2.9796
		0.0032	3.0857	2.8744	2.8555	3.0563	2.9395	3.0243	0.2449	0.1596	0.125	1.4922	1.3406	1.5343
		0.00064	1.4913	1.3048	1.4012	1.4823	1.4814	1.4869	0.1832	0.1643	0.2183	0.5044	0.5186	0.5477
		blank	0.1518	0.1831	0.2273	0.1392	0.1769	0.1678	0.1638	0.1596	0.234	0.1414	0.208	0.1818
	Data 3	mAb μg/mL	HAΔTM (H7N9) SH2_2013	HAΔTM (H7N9) SH2_2013	HAΔTM (H7N9) SH2_2013	HAΔTM (H7N9) SH2_2013	HAΔTM (H7N7)_2003	HAΔTM (H7N7)_2003	HAΔTM (H7N7)_2003	HAΔTM (H7N7)_2003
			1	2	3	4	5	6	7	8
			H7.HK1	H7.HK2	H7.HK3	H7.HK4	H7.HK1	H7.HK2	H7.HK3	H7.HK4
		10	3.8241	3.8383	3.8187	3.5235	3.8094	3.8136	3.7963	3.6604
		2	3.8412	3.829	3.8299	3.5762	3.8466	3.8458	3.8808	3.6932
		0.4	3.8535	3.827	3.8363	3.5653	3.8535	3.8357	3.8439	3.6624
		0.08	3.8334	3.8429	3.8093	3.4928	3.8266	3.8083	3.7336	3.6478
		0.016	3.8143	3.827	2.6171	3.3227	3.812	3.7952	2.1627	3.438
		0.0032	3.3525	3.6321	0.8897	2.3091	3.3505	3.6406	0.6719	2.5187
		0.00064	1.3649	1.7737	0.2752	0.8756	1.3464	1.8278	0.2431	1.0007
		blank	0.1282	0.1208	0.1016	0.1222	0.1168	0.1166	0.1099	0.0977
	Data 4	mAb μg/mL	HA(H1N1)ΔTM protein	HA(H2N2)ΔTM protein	HA(H3N2)ΔTM protein	HA1(H5 HK5052) protein	HA(H7N9)ΔTM protein	HA(H10N8)ΔTM protein	HA(H1N1)ΔTM protein	HA(H2N2)ΔTM protein	HA(H3N2)ΔTM protein	HA1(H5 HK5052) protein	HA(H7N9)ΔTM protein	HA(H10N8)ΔTM protein
			1	2	3	4	5	6	7	8	9	10	11	12
			H7.HK1						H7.HK2
		10	0.106	0.069	0.062	0.06	3.5	0.148	0.106	0.076	0.07	0.082	3.398	0.19
		2	0.093	0.051	0.06	0.052	3.432	0.207	0.097	0.051	0.063	0.052	3.367	0.136
		0.4	0.086	0.044	0.059	0.12	3.432	0.202	0.085	0.05	0.071	0.044	3.387	0.127
		0.08	0.089	0.044	0.131	0.232	3.187	0.286	0.157	0.138	0.112	0.084	3.328	0.121
		0.016	0.086	0.047	0.053	0.176	2.374	0.253	0.214	0.169	0.048	0.045	2.572	0.12
		0.0032	0.085	0.047	0.085	0.047	1.159	0.11	0.078	0.045	0.05	0.043	1.432	0.122
		0.00064	0.085	0.045	0.05	0.047	0.422	0.113	0.084	0.044	0.048	0.175	0.549	0.123
		blank	0.08	0.045	0.051	0.048	0.053	0.124	0.081	0.045	0.048	0.045	0.045	0.121
		mAb μg/mL	HA(H1N1)ΔTM protein	HA(H2N2)ΔTM protein	HA(H3N2)ΔTM protein	HA1(H5 HK5052) protein	HA(H7N9)ΔTM protein	HA(H10N8)ΔTM protein	HA(H1N1)ΔTM protein	HA(H2N2)ΔTM protein	HA(H3N2)ΔTM protein	HA1(H5 HK5052) protein	HA(H7N9)ΔTM protein	HA(H10N8)ΔTM protein
			1	2	3	4	5	6	7	8	9	10	11	12
			H7.HK4						H7.HK3
		10	0.117	0.118	0.111	0.104	2.959	3.347	0.086	0.059	0.059	0.06	3.26	0.152
		2	0.097	0.058	0.059	0.063	2.733	3.301	0.083	0.046	0.049	0.048	3.276	0.115
		0.4	0.08	0.049	0.05	0.056	2.577	3.149	0.073	0.054	0.046	0.048	3.009	0.109
		0.08	0.079	0.047	0.049	0.047	2.405	2.745	0.073	0.043	0.047	0.045	2.18	0.11
		0.016	0.079	0.047	0.05	0.046	1.421	1.806	0.072	0.044	0.05	0.044	1.026	0.108
		0.0032	0.079	0.05	0.176	0.049	0.574	1.06	0.071	0.053	0.168	0.044	0.439	0.108
		0.00064	0.076	0.045	0.048	0.045	0.198	0.309	0.071	0.043	0.046	0.043	0.19	0.1
		blank	0.076	0.043	0.047	0.045	0.046	0.108	0.074	0.042	0.044	0.043	0.047	0.1
		mAb μg/mL	HA(H15N8)ΔTM protein	HA(H15N8)ΔTM protein	HA(H15N8)ΔTM protein	HA(H15N8)ΔTM protein	HA(H7N9)ΔTM protein	HA(H7N9)ΔTM protein	HA(H7N9)ΔTM protein	HA(H7N9)ΔTM protein
			1	2	3	4	5	6	7	8
			H7.HK1	H7.HK2	H7.HK4	H7.HK3	H7.HK1	H7.HK2	H7.HK4	H7.HK3
		10	0.09	0.127	3.5	3.5	3.5	3.5	3.187	3.5
		2	0.067	0.081	3.5	3.5	3.5	3.5	2.971	3.469
		0.4	0.064	0.067	3.5	3.5	3.5	3.5	2.854	3.31
		0.08	0.064	0.066	3.26	2.6	3.377	3.367	2.577	1.982
		0.016	0.065	0.065	1.87	1.098	2.775	2.287	1.682	0.746
		0.0032	0.056	0.056	0.604	0.318	1.286	0.941	0.751	0.194
		0.00064	0.059	0.059	0.188	0.117	0.394	0.272	0.311	0.08
		blank	0.059	0.06	0.059	0.06	0.048	0.05	0.054	0.049

## Sheet: Figure 1c
Figure 1c

## Sheet: Figure 1d
Figure 1d
	Data 1	mAb μg/mL	cells	virus	H7.HK4		H7.HK3
		10	34	9601	9557	9078	7683	7954
		2.5	36	9418	9057	9015	8874	8482
		0.625	31	8936	9300	9280	8108	8836
		0.15625	35	9107	9576	9728	9533	9534
		0.0390625	34	9666	9254	9547	9722	9523
		0.00976562	33	8233	9897	9820	9093	9912
		0.00244141	29	8996	9165	9216	9301	9220
		0.000610352	39	9092	9677	9127	9348	9140
		mAb μg/mL	H7.HK1			virus
		10	0	0	14	21080
		2.5	0	0	0	27934
		0.625	29	0	14	23201
		0.15625	0	0	43	24413
		0.0390625	2727	4819	3376	35422
		0.00976562	19854	20085	18497	30502
		0.00244141	22711	32926	22696	24456
		virus	28944	33590	28886	28165	20561
		mAb μg/mL	H7.HK2
		10	14	0	0
		2.5	0	0	0
		0.625	0	0	0
		0.15625	43	58	0
		0.0390625	1024	2684	2049
		0.00976562	7719	5310	8801
		0.00244141	11067	10273	9061
		virus	12178	11803	7286	7460
	Data 2	mAb μg/mL	H7.HK1			virus
		10	0	0	14	10345
		2.5	0	0	0	13462
		0.625	0	29	0	14544
		0.15625	159	43	404	13260
		0.0390625	7070	4747	4689	20647
		0.00976562	9725	14328	14313	21946
		0.00244141	16160	18382	16376	11759
		virus	14775	17834	13866	12986	9898
		mAb μg/mL	H7.HK2
		10	14	14	0
		2.5	0	0	0
		0.625	0	0	0
		0.15625	144	14	0
		0.0390625	664	462	317
		0.00976562	3564	1630	1717
		0.00244141	1832	2669	1674
		virus	1674	1717	1299	1486	1327	1327
		mAb μg/mL	H7.HK3			H7.HK4
		10	981	822	1616	1371	1717
		2.5	1154	1688	1169	1198	1486
		0.625	1385	1645	1024	1270	1241
		0.15625	923	1342	1284	1890	1154
		0.0390625	1529	1053	1515	1775	866
		0.00976562	721	1039	1414	1010	952
		0.00244141	1529	1284	1068	895	880
		virus	808	909	1154	1299	967	1154	548	1169	693	1053	851

## Sheet: Figure 2f
Figure 2f
	mAb μg/mL	1	2	3	4	5	6	7	8
		Mock	H7.HK1	H7.HK2	H7.HK3	H7.HK4	H7.167	L4A-14	07-5F01
	10	0.8819	0.3601	0.3378	0.6161	0.8719	0.8482	0.7763	0.7318
	2	0.8716	0.3374	0.3973	0.75	0.8156	0.7983	0.8822	0.7455
	0.4	0.8742	0.4136	0.4589	0.8484	0.8138	0.7752	0.7767	0.7303
	0.08	0.885	0.6827	0.6532	0.8353	0.7678	0.6985	0.7902	0.748
	0.016	0.8119	1.0602	0.85	0.7842	0.755	0.7548	0.7967	0.8314
	0.0032	0.7719	0.8179	0.8102	0.8504	0.5935	0.8119	0.8359	0.8093
	0.00064	0.7933	0.8942	0.7776	0.9022	0.7543	0.8059	0.8326	0.9034
	Blank	0.2841	0.3913	0.1724	0.3323	0.2581	0.3417	0.258	0.3179

## Sheet: Figure 3a
Figure 3a
	Data 1	Group	Number	20% weight loss value	Day 0	Day 1	Day 2	Day 3	Day 4	Day 5	Day 6	Day 7	Day 8	Day 9	Day 10	Day 11	Day 12	Day 13	Day 14
		H7.HK1	1	16.784	20.98	21.39	21.56	20.86	20.56	21.51	21.39	21.45	21.02	20.42	20.98	21.14	20.96	21.15	21.65
		100ug	2	15.656	19.57	20.09	19.74	19.72	19.83	20.45	22.92	20.15	20	19.98	19.68	19.44	19.53	19.68	20.09
			3	15.288	19.11	19.42	19.46	19.12	18.8	19.61	18.93	19.53	19.38	19.59	19.24	19.69	19.64	19.86	20.35
			4	16.616	20.77	21.97	21.55	21.99	21.57	22.41	17.5	21.48	22.29	21.56	21.42	21.34	21.16	21.07	21.61
			5	15.352	19.19	19.29	19.41	18.65	18.9	19.65	20.22	19.51	19.45	19.19	19.1	18.91	18.91	18.73	19.16
		H7.HK2	1	16.192	20.24	20.18	20.22	19.95	19.44	20.21	19.89	20.34	20.47	20	19.88	19.96	20.41	20.39	20.09
		100ug	2	16.992	21.24	21.28	21.46	21.82	21.74	22.1	21.29	21.79	21.7	21.36	21.09	21.48	21.41	21.5	21.77
			3	16.328	20.41	20.15	19.74	19.71	19.06	19.26	19.7	19.33	19.62	19.71	19.64	19.69	19.65	19.96	20.14
			4	14.64	18.3	18.52	18.8	18.61	18.38	19.06	18.36	18.71	18.73	18.84	18.75	18.39	18.5	18.56	18.81
			5	16.856	21.07	21.25	20.95	20.95	20.93	21.93	19.76	21.39	21.42	21.56	21.48	21.56	21.68	21.71	21.85
		H7.HK4	1	17.536	21.92	22.19	21.08	19.55	18.34	18.36	17.4 euthanized
		100ug	2	16.992	21.24	20.77	20.26	18.32	17.65	17.58	16.71 euthanized
			3	15.568	19.46	19.6	18.83	17.05	15.76	15.48 euthanized
			4	17.904	22.38	22.42	22.02	19.88	19.12	18.74	15.85 euthanized
			5	17.536	21.92	21.56	21.44	19.31	18.04	18.21	17.35 euthanized
		H7.HK3	1	17.432	21.79	21.96	21.07	18.97	17.22 euthanized
		100ug	2	16.608	20.76	20.76	20.04	18.2	16.93	16.32 euthanized
			3	17.728	22.16	22.23	21.59	19.61	18.74	18.35	17.23 euthanized
			4	16	20	20.6	20.36	18.16	16.87	16.44	16.03	15.21 euthanized
			5	16.576	20.72	20.67	20.03	18.46	17.13	16.51 euthanized
		Placebo	1	17.776	22.22	22.48	22.29	20.43	19.07	18.51	17.79	16.86 euthanized
		100ug	2	17.368	21.71	21.91	20.85	19.3	18.1	17.45	16.75 euthanized
			3	15.056	18.82	19.46	18.84	17.12	15.67	15.07	13.46 euthanized
			4	17.24	21.55	21.74	21.03	19.17	17.87	17.43	16.18 euthanized
			5	16.224	20.28	20.52	19.78	18.1	16.84	16.02 euthanized
		PBS	1	17.456	21.82	21.47	21.4	19.09	17.66	16.86 euthanized
			2	15.296	19.12	19.26	18.54	16.85	15.22 euthanized
			3	15.048	18.81	18.7	18.45	16.2	14.61 euthanized
			4	15.992	19.99	19.89	19.54	17.76	16.62	16.11	15.64 euthanized
			5	17.12	21.4	21.33	20.8	18.88	18.04	17.38	15.99 euthanized
	Data 2	Group	Number	20% weight loss value	Day 0	Day 1	Day 2	Day 3	Day 4	Day 5	Day 6	Day 7	Day 8	Day 9	Day 10	Day 11	Day 12	Day 13	Day 14
		H7.HK1	1	17.816	22.27	22.06	21.52	19.57	20.05	19.81	19.5	19.49	19.98	20.29	20.69	21.3	21.18	21.01	21.2
		20ug	2	17.648	22.06	21.86	21.42	19.55	18.71	18.07	17.6 euthanized
			3	16.376	20.47	20.1	19.76	18.36	18.46	18.4	18.37	18.26	18.58	19.01	19.45	19.53	19.58	19.59	19.49
			4	17.2	21.5	21.44	21.33	19.42	18.6	18.03	17.74	18	18.49	18.92	19.49	19.7	19.96	19.99	20.03
			5	17.656	22.07	21.84	21.51	19.78	19.13	18.68	18.29	17.5 euthanized
		P values compared to the placebo group					0.04	0.02	<0.001	0.007
		H7.HK2	1	16.6	20.75	21.29	21.32	19.88	19.73	19.78	19.98	19.66	20.07	19.89	20.48	20.45	20.31	20.19	20.35
		20ug	2	17.88	22.35	22.35	22.11	20.45	20.29	20.33	19.56	18.97	19.56	19.95	21.14	21.18	21.7	21.5	21.82
			3	15.672	19.59	19.69	19.45	17.93	18.3	18.26	18.21	18.46	18.62	18.99	19.29	19.22	19.51	19.44	19.34
			4	16.096	20.12	19.97	20.08	18.44	18.64	18.54	18.47	18.22	18.62	18.66	19.16	19.46	19.28	19.29	19.35
			5	15.536	19.42	19.14	18.55	17.65	17.56	17.53	17.37	17.29	17.92	18.18	18.18	18	17.92	17.63	18.08
		P values compared to the placebo group					0.02	0.002	<0.001	<0.001
		H7.HK4	1	17.224	21.53	21.47	20.37	18.57	17.22 euthanized
		20ug	2	15.904	19.88	19.53	18.41	16.69	15.49 euthanized
			3	16.496	20.62	20.59	20.01	18.16	16.92	16.06 euthanized
			4	16.496	20.62	20.12	18.49	16.91	15.83 euthanized
			5	16.168	20.21	20.33	19.79	17.85	16.7	15.98 euthanized
		H7.HK3	1	15.256	19.07	19.44	18.48	16.61	15.73	14.75 euthanized
		20ug	2	16.28	20.35	20.46	19.16	17.43	16.21 euthanized
			3	16.496	20.62	20.25	19.12	17.56	16.44 euthanized
			4	16.04	20.05	20.33	19.38	17.65	16.36	15.53 euthanized
			5	16.296	20.37	20.87	19.58	18.05	16.83	15.63 euthanized
		Placebo	1	15.544	19.43	18.76	17.77	16.13	14.98 euthanized
		20ug	2	16.424	20.53	20.36	19.36	17.71	16.62	16.06 euthanized
			3	17.568	21.96	21.98	21.46	19.55	18.27	17.4 euthanized
			4	15.92	19.9	19.75	18.81	17.2	15.88 euthanized
			5	16.392	20.49	20.29	19.71	17.68	16.42	15.43 euthanized
		PBS	1	17.568	21.96	21.42	20.62	19.77	17.65	16.35 euthanized
			2	16.536	20.67	20.23	19.03	17.38	16.0 euthanized
			3	14.96	18.7	18.74	17.58	15.85	14.85 euthanized
			4	16.232	20.29	20.28	19.41	17.73	16.45	15.55 euthanized
			5	14.888	18.61	18.38	17.66	15.93	14.83 euthanized
	Data 3	Group	Number	20% weight loss value	Day 0	Day 1	Day 2	Day 3	Day 4	Day 5	Day 6	Day 7	Day 8	Day 9	Day 10	Day 11	Day 12	Day 13	Day 14
		H7.HK1	1	16.448	20.56	20.23	20.8		20.06	20.38	20.35	20.51	20.17	20.32	20.26	20.59	20.55	20.4	20.7
		100ug	2	17.088	21.36	21.58	21.92		21.08	21.63	21.99	21.99	21.77	21.45	21.7	21.82	21.43	21.5	21.83
			3	15.48	19.35	19.42	19.84		18.76	18.75	18.32	18.82	18.49	18.84	18.66	19.49	19.4	19.21	19.15
			4	15.864	19.83	19.68	19.87		18.72	19.51	19.66	19.73	19.59	19.78	20.37	20.51	20.91	20.71	21.33
			5	18.088	22.61	22.09	22.83		22.19	22.5	22.43	21.69	21.82	22.19	21.97	22.16	20.53	22.37	22.47
		H7.HK1	1	17.944	22.43	21.87	21.9		20.33	20.22	20.28	20.25	20.42	20.85	21.42	21.51	22.09	21.82	21.58
		20ug	2	17.176	21.47	21.23	21.93		19.81	19.8	19.64	19.97	21.02	20.53	21.61	21.73	21.5	21.16	21.36
			3	17.016	21.27	20.92	21.64		20.8	20.68	20.67	20.78	20.27	20.35	20.44	20.95	20.77	20.97	20.68
			4	15.152	18.94	19.1	19.01		17.07	16.66	15.28	14.37 euthanized
			5	16.688	20.86	20.48	20.94		19.75	19.79	19.16	18.89	19.52	19.86	20.25	20.33	20.42	20.23	20.36
		H7.HK2	1	14.504	18.13	17.95	18.49		18.53	18.35	18.14	17.96	17.75	19.03	17.75	18.31	18.37	18.2	18.37
		100ug	2	15.552	19.44	19.31	19.63		19.66	19.71	19.74	19.84	19.63	19.45	19.75	19.94	20.26	19.81	19.66
			3	16.84	21.05	19.94	20.6		21.25	21.2	21	21.15	20.68	20.61	20.62	20.81	21	20.58	20.49
			4	17.104	21.38	20.96	21.47		21.54	21.56	21.75	21.61	21.25	20.88	21.25	21.75	21.74	21.79	20.98
			5	17.656	22.07	21.18	21.27		21.5	22.11	21.73	22.14	21.53	21.32	21.08	21.83	21.75	21.5	21.16
		H7.HK2	1	15.968	19.96	19.54	19.82		18.97	19.63	19.97	20.35	20.28	20.35	20.4	20.71	20.43	20.1	20.74
		20ug	2	14.816	18.52	18.21	18.46		18.1	18.3	18.27	18.75	18.66	20.51	19.88	19.6	19.75	19.37	19.76
			3	17.896	22.37	21.76	22.08		20.67	20.78	20.48	20.35	20.77	21.19	22.8	21.88	21.75	21.67	22.02
			4	18.4	23	22.27	22.3		20.45	21.6	21.38	21.44	21.42	21.53	21.05	22.19	21.87	21.41	21.85
			5	16.632	20.79	20.38	20.9		19.13	19.83	19.65	18.56	18.87	17.24	19.92	20.04	20.35	20.16	20.52
		Placebo	1	15.24	19.05	19.37	18.54		15.66	15 euthanized
		100ug	2	15.872	19.84	19.8	19.6		16.57	16.1	15.27 euthanized
			3	17.24	21.55	21.5	20.87		17.57	16.95 euthanized
			4	16.72	20.9	20.72	20.99		18.22	17.46	16.67 euthanized
			5	15.144	18.93	18.75	18.57		15.56	14.94 euthanized
		Placebo	1	17.904	22.38	22.9	21.3		18.01	17.3 euthanized
		20ug	2	15.512	19.39	19.61	19.41		16.5	15.34 euthanized
			3	15.672	19.59	19.95	19.14		16.32	15.51 euthanized
			4	15.656	19.57	19.84	19.34		16.24	15.25 euthanized
			5	15.44	19.3	19.68	19.14		16.26	15.9	15.15 euthanized
		PBS	1	15.456	19.32	18.97	18.84		15.93	15.4 euthanized
			2	18.272	22.84	22.18	21.94		18.82	17.98 euthanized
			3	16.976	21.22	20.85	20.8		17.62	17.11	16.21 euthanized
			4	16.304	20.38	21.43	20.2		17.12	16.72	15.72 euthanized
			5	14.864	18.58	18.66	18.22		15.37	14.28 euthanized
	Data 4	Group	Number	20% weight loss value	Day 0	Day 1	Day 2	Day 3	Day 4	Day 5	Day 6	Day 7	Day 8	Day 9	Day 10	Day 11	Day 12	Day 13	Day 14
		H7.HK4	1	16.76	20.95	20.7	20.11	18.77	17.5	17.24	17.11	16.36 euthanized
		mouse IgG2a	2	18.8	23.5	22.23	22.8	21.43	20.41	20.24	20.06	19.34	19.68	20.48	21.28	21.31	21.34	21.79	21.94
		100ug	3	16.56	20.7	20.83	20.24	18.83	17.98	17.65	17.52	16.77	17.14	17.52	19.05	18.82	19.02	19.23	19.46
			4	17.12	21.4	21.21	20.71	19.12	18.05	17.5	17.46	17.21	17.49	18.04	18.54	19.04	19.05	19.61	20.04
			5	18.16	22.7	22.32	22.12	20.74	19.75	19.83	19.7	19.61	20.11	20.56	21.56	22.13	22.21	22.24	22.42
		P values compared to the mouse IgG1 group						0.001	0.001
		H7.HK4	1	16.96	21.2	21.38	20.1	18.64	17.19	16.26 euthanized
		mouse IgG1	2	16.64	20.8	21.02	20.23	18.44	16.65	15.93 euthanized
		100ug	3	16.8	21	20.96	20.42	18.56	16.69 euthanized
			4	15.52	19.4	19.41	18.57	17.2	15.83	15.47 euthanized
			5	16.64	20.8	21.42	19.79	18.32	16.85	15.78 euthanized
		Placebo	1	16.48	20.6	20.9	19.39	17.8	16.22 euthanized
		mouse IgG2a	2	16.56	20.7	20.62	19.35	17.93	16.51 euthanized
		100ug	3	15.68	19.6	19.49	18.1	16.7	15.45 euthanized
			4	16.56	20.7	20.8	19.29	17.81	16.33 euthanized
			5	15.68	19.6	20.17	19.21	17.54	15.88	14.91 euthanized
		PBS	1	14.96	18.7	18.7	18.63	17.03	15.89	15.21	14.86 euthanized
			2	14.64	18.3	17.9	16.76	15.53	14.35 euthanized
			3	16.72	20.9	20.34	19.75	18.23	16.8	16.01 euthanized
			4	18.56	23.2	22.9	22.42	20.89	18.89	18.55 euthanized
			5	18.16	22.7	22.21	22.27	20.09	18.78	17.47 euthanized
	Data 5	Group	Number	20% weight loss value	Day 0	Day 1	Day 2	Day 3	Day 4	Day 5	Day 6	Day 7	Day 8	Day 9	Day 10	Day 11	Day 12	Day 13	Day 14
		H7.HK2	1	15.84	19.8	20.48	20.32	19.56	18.8	19.22	18.7	19	19.36	19.59	19.7	19.94	19.57	19.53	19.62
		20ug	2	15.36	19.2	19.8	19.45	18.69	17.93	17.99	18.19	18.76	18.96	18.78	19.01	19.03	19.25	19.28	19.64
		+	3	14.24	17.8	18.16	17.96	17.23	16.5	16.64	16.78	17.23	17.05	17.22	17.37	17.18	17.04	17.07	17.52
		H7.HK4	4	13.84	17.3	17.46	16.96	15.83	14.7	14.96	14.86	15.34	16.1	16.25	16.7	16.67	16.59	16.44	17.05
		mouse IgG2a	5	14.72	18.4	19.02	18.76	17.78	16.99	17.48	17.74	18.13	18.65	18.82	18.92	19.18	19.21	19.1	19.8
		100ug	6	15.36	19.2	18.45	19.3	18.35	17.4	17.64	17.96	18.37	18.53	18.78	19.14	18.87	19.05	19.2	19.67
			7	14.16	17.7	18.21	18.06	17.38	16.7	16.86	17.28	17.43	17.55	17.87	18.29	18.25	18.49	18.47	19.12
			8	15.28	19.1	19.97	19.76	18.88	18	18.19	18.46	18.79	18.7	18.98	19.53	19.58	19.66	19.85	20.19
			9	14.24	17.8	18.65	18.26	17.36	16.45	17.18	17.49	17.91	18	18.4	18.66	18.39	18.78	18.69	18.8
			10	15.68	19.6	20.79	20.7	19.8	18.9	19.13	19.13	19.1	19.49	20.15	20.65	20.94	20.89	20.7	21.15
		P values compared to the mouse IgG1 combined group						0.00316876	0.0141412	0.0159726	0.00242048	0.000410257	0.00258929	0.00708552	0.00609147	0.064743	0.0807697	0.366823	0.148611
		P values compared to the 20ug alone group						0.00210026	0.875314	0.945311	0.423802	0.0690453	0.0291219	0.114682	0.0961715	0.0893149	0.0880536	0.0277693	0.0123548
		H7.HK2	1	15.12	18.9	19.1	18.61	17.8	16.98	17.36	17.39	18.18	18.55	18.8	19.14	19.53	19.48	19.89	20.06
		20ug	2	13.84	17.3	17.55	16.94	16.27	15.6	15.72	15.82	16	16.61	16.64	16.83	16.95	16.82	17.09	17.34
		+	3	14.32	17.9	18.08	18.09	17.43	16.77	17.26	16.84	16.49	17.34	17.93	18.06	18.18	18.08	18.34	18.69
		H7.HK4	4	14.16	17.7	17.69	17.27	16.4	15.53	15.49	15.47	15.39	16.34	16.11	15.96	16.34	16.4	16.46	16.75
		mouse IgG1	5	14.96	18.7	19.21	18.95	17.9	16.88	16.93	16.35	15.55	15.77	16.31	17.09	17.42	17.92	18.23	18.18
		100ug	6	15.52	19.4	19.73	19.2	18.16	17.17	17.6	17.22	17.02	17.7	18.56	19.11	19.61	19.93	20.3	20.46
			7	13.92	17.4	17.47	16.81	15.8	14.72	15.13	14.97	15.3	15.4	15.77	16.02	16.95	16.78	17.33	17.48
			8	16.08	20.1	20.02	19.91	18.9	17.9	18.06	17.71	17.67	17.43	18.27	18.6	19.21	19.52	19.65	20.17
			9	14.08	17.6	17.66	17.15	16.14	15.13	13.98 euthanized
			10	15.12	18.9	18.7	18.41	17.84	17.28	17.39	17.39	17.47	17.78	18.18	18.54	18.52	18.51	18.45	18.69
		PBS	1	15.68	19.6	20.36	19.2	17.4	15.55 euthanized
			2	14.96	18.7	19.67	18.39	16.87	15.35	14.76 euthanized
			3	13.76	17.2	18.23	16.85	15.42	13.99	13.2 euthanized
			4	15.12	18.9	19.78	18.14	16.9	15.25	14.55 euthanized
			5	14	17.5	18.42	17.25	15.69	14.13	13.05 euthanized
			6	14.4	18	18.44	17.28	15.64	14.0 euthanized
			7	13.84	17.3	18.31	17.21	15.6	14.1	13.15 euthanized
			8	14.16	17.7	18.25	17.45	15.87	14.29	13.5 euthanized
			9	14.88	18.6	19.76	18.66	16.9	15.15	14.09 euthanized
			10	15.04	18.8	19.65	18.49	16.74	14.99 euthanized

## Sheet: Figure 3b
Figure 3b
	Data 1	Group	Number	20% weight loss value	Day 0	Day 1	Day 2	Day 3	Day 4	Day 5	Day 6	Day 7	Day 8	Day 9	Day 10	Day 11	Day 12	Day 13	Day 14
		H7.HK1	1	16.192	20.24	20.85	19.75	17.94	17.16	17.3	17.08	17.34	18.04	18.5	19.52	19.85	20.21	20.27	20.7
		100ug	2	15.736	19.67	20.24	20.29	18.22	17.93	17.38	16.65	15.78	15.7 euthanized
			3	15.44	19.3	20.03	20.06	18.01	16.95	16.81	16.83	17.54	18.36	18.73	19.24	19.3	17.32	19.72	19.67
			4	15.944	19.93	20.5	20.71	18.44	17.1	16.63	15.84 euthanized
			5	16	20	21.03	19.95	18.16	17.09	16.64	16.99	17.06	17.71	17.96	18.63	19.01	19.43	19.4	19.89
		H7.HK2	1	16.88	21.1	21.7	20.75	18.78	17.76	17.76	17.83	17.96	18.61	19.24	19.58	19.52	19.68	19.92	19.93
		100ug	2	16.44	20.55	21.13	19.95	18.1	17.56	18.05	18.14	17.93	18.74	19.13	19.59	20.33	20.51	20.37	20.61
			3	15.848	19.81	20.18	19.54	17.36	16.47	16.42	17.02	17.29	18.23	18.87	19.4	19.46	19.53	19.66	19.7
			4	15.984	19.98	20.51	19.54	17.42	17.1	17.1	17.09	17.65	18.23	18.43	18.73	18.9	18.83	19.23	20.03
			5	14.984	18.73	18.98	18.12	16.55	15.46	15.83	16.13	16.13	16.8	17.4	17.9	18.55	18.55	18.75	18.89
		H7.HK4	1	15.192	18.99	19.31	18.95	17.08	15.88	15.41	14.66 euthanized
		mouse IgG2a	2	15.736	19.67	19.83	19.37	17.18	16.26	15.58 euthanized
		100ug	3	17.144	21.43	21.79	20.93	18.92	17.84	17.67	16.86 euthanized
			4	15.768	19.71	20.21	19.48	17.56	16.73	16.59	15.17 euthanized
			5	16.92	21.15	21.2	20.74	18.58	17.18	16.28 euthanized
		Placebo	1	16	20	20.15	19.73	17.73	16.76	16.23	15.49 euthanized
		100ug	2	16.424	20.53	20.12	19.53	17.29	16.03 euthanized
			3	17.864	22.33	22.01	21.58	19.58	18.16	17.22 euthanized
			4	16.056	20.07	20.26	19.62	17.97	16.67	16.32	15.58 euthanized
			5	16.4	20.5	20.35	19.62	17.64	16.38 euthanized
		PBS	1	17.2	21.5	21.85	21.89	19.54	17.99	17.21	16.43 euthanized
			2	17.568	21.96	22.45	21.94	19.76	17.85	16.7 euthanized
			3	16.904	21.13	21.46	21.63	19.25	18.12	17.36	16.64 euthanized
			4	16	20	20.68	19.62	17.54	15.99 euthanized
			5	15.512	19.39	20.3	19.41	17.38	15.93	14.98 euthanized
	Data 2	Group	Number	20% weight loss value	Day 0	Day 1	Day 2	Day 3	Day 4	Day 5	Day 6	Day 7	Day 8	Day 9	Day 10	Day 11	Day 12	Day 13	Day 14
		H7.HK1	1	14.96	18.7	18.74	17.88	15.99	15.55	15.96	16.43	16.25	16.41	16.8	17.03	17.26	17.37	17.6	16.6
		100ug	2	15.056	18.82	18.75	18.22	16.33	16.13	16.02	16.2	16.1	16.64	16.7	18	18.59	18.07	18.08	17.05
			3	16.2	20.25	20.36	20.01	17.9	17.18	17.26	17.43	16.79	17.33	17.52	18.07	18.41	18.51	18.5	17.31
			4	15.68	19.6	18.89	19.6	16.78	16.84	17.24	16.87	17.05	17.59	17.88	18.03	18.43	18.87	18.85	17.95
			5	15.216	19.02	18.63	18.21	16.26	15.7	16.28	16.58	16.28	16.99	17.32	17.6	18.14	18.32	18.28	17.32
			6	14.88	18.6	18.56	17.93	15.93	15.85	15.81	16.17	16.61	17.04	17.62	17.84	18.3	18.28	18.09	17.2
			7	17.6	22	22.22	21.86	19.45	19.17	18.88	18.85	17.27 euthanized
			8	15.536	19.42	19.42	18.85	17.03	16.45	16.39	16.79	16.45	17.21	17.65	17.81	18.23	18.4	18.55	17.45
			9	16.648	20.81	20.69	20.6	18.45	18.07	18.43	18.99	18.35	19.03	19.79	20.15	20.43	21.37	21.2	20.1
			10	16.32	20.4	20.92	20.2	18.36	17.61	17.85	18.27	18.21	18.69	19.55	19.96	20.43	20.54	20.57	19.23
		P values compared to the placebo group								0.03	<0.001
		H7.HK2	1	16.976	21.22	21.27	21.19	19.09	18.7	19.46	19.23	19.52	20.24	20.44	20.28	20.33	20.29	19.6	18.25
		100ug	2	16.992	21.24	21.54	20.89	18.59	18.68	19.62	19.27	19.17	19.77	19.99	20.2	20.2	20.36	20.01	19.49
			3	16.832	21.04	20.84	20.68	18.64	18.33	18.11	17.75	17.77	18.83	18.94	18.85	18.92	19.2	18.75	17.43
			4	14.88	18.6	18.68	18.63	16.68	16.26	16.71	16.8	16.89	17.54	17.55	17.76	17.48	17.52	17.15	16.4
			5	15.992	19.99	19.99	19.99	17.6	17.02	16.85	16.86	16.75	17.38	17.96	18.33	18.57	18.81	18.5	17.45
			6	14.6	18.25	18.44	18.1	16.05	15.24	15.25	14.89	14.47 euthanized
			7	16.52	20.65	20.78	20.46	18.12	17.73	17.9	17.37	16.0 euthanized
			8	15.112	18.89	18.33	18.31	16.01	15.57	16.08	15.79	15.43	16.38	16.68	16.8	17.09	17.35	17	16.05
			9	16.104	20.13	20.1	19.77	17.81	17.36	17.67	17.48	17.32	18.14	18.22	19.02	19.22	19.4	19	18.42
			10	16.32	20.4	20.5	20.52	18.18	17.89	17.64	17.39	17.48	18.25	18.8	18.81	18.98	18.96	18.6	18.29
		P values compared to the placebo group								0.02	0.014
		Placebo	1	15.12	18.9	18.73	18.65	16.7	16	16.31	15.79	14.49 euthanized
		100ug	2	15.552	19.44	19.23	18.86	17.14	16.4	16.29	15.6	14.52 euthanized
			3	15.056	18.82	19.09	18.69	16.86	16.24	16.19	15.63	14.39 euthanized
			4	15.712	19.64	19.79	19.67	17.5	17.09	16.89	16.19	15.07 euthanized
			5	14.936	18.67	18.6	18.37	15.94	15.68	15.47	15.31	13.8 euthanized
			6	14.72	18.4	18.22	18.1	16.3	15.39	15	14.26 euthanized
			7	15.336	19.17	19.4	19.15	17.32	16.69	16.68	16.29	14.65 euthanized
			8	14.968	18.71	19.21	18.62	16.59	16.4	16.22	16.21	14.46 euthanized
			9	14.896	18.62	18.61	18.43	16.18	15.84	15.81	15.43	14.04 euthanized
			10	17.608	22.01	21.48	20.76	18.77	18.01	17.85	17.43 euthanized
		PBS	1	15.312	19.14	19.23	19.09	16.97	16.62	16.3	15.84	14.61 euthanized
			2	17.48	21.85	21.73	21.74	19.26	18.58	18.23	17.63	16.43 euthanized
			3	16.328	20.41	19.86	19.94	17.41	16.75	17.05	16.3 euthanized
			4	15.328	19.16	19.34	19.09	17.16	16.29	16.07	15.47	14.26 euthanized
			5	15.144	18.93	18.64	18.16	16.01	15.2	14.63 euthanized
			6	15.44	19.3	19.01	19.31	16.93	16.32	15.72	15.09 euthanized
			7	17.488	21.86	21.32	21.3	19.08	18.16	17.46 euthanized
			8	16.848	21.06	20.45	20.03	18.05	17.36	17.15	16.74 euthanized
			9	15.976	19.97	19.96	19.96	17.87	17.51	17.21	16.49	15.17 euthanized
			10	16.824	21.03	21.07	20.39	18.32	17.73	17.2	16.47 euthanized

## Sheet: Table 1
Table 1
	H7.HK1, H7N9_AH1						H7.HK2, H7N9_AH1						H7.HK3, H7N9_AH1						H7.HK4, H7N9_AH1
		No. of well per dilution:	5					No. of well per dilution:	5					No. of well per dilution:	5					No. of well per dilution:	5
		Log dilution factor:	0.5					Log dilution factor:	0.5					Log dilution factor:	0.5					Log dilution factor:	0.5
	Log concentration ng/mL	No. of positive wells	Cumulative infected wells	Cumulative negative wells	Ratio (%)		Log concentration ng/mL	No. of positive wells	Cumulative infected wells	Cumulative negative wells	Ratio (%)		Log concentration ng/mL	No. of positive wells	Cumulative infected wells	Cumulative negative wells	Ratio (%)		Log concentration ng/mL	No. of positive wells	Cumulative infected wells	Cumulative negative wells	Ratio (%)
	8		0	58	0		8		0	58	0		8		0	35	0		8		0	35	0
	7.5		0	53	0		7.5		0	53	0		7.5		0	30	0		7.5		0	30	0
	7		0	48	0		7		0	48	0		7		0	25	0		7		0	25	0
	6.5		0	43	0		6.5		0	43	0		6.5		0	20	0		6.5		0	20	0
	6		0	38	0		6		0	38	0		6		0	15	0		6		0	15	0
	5.5		0	33	0		5.5		0	33	0		5.5		0	10	0		5.5		0	10	0
	5		0	28	0		5		0	28	0		5		0	5	0		5		0	5	0
	4.5	0	0	23	0		4.5	0	0	23	0		4.5	5	5	0	100		4.5	5	5	0	100
	4	0	0	18	0		4	0	0	18	0		4	5	10	0	100		4	5	10	0	100
	3.5	0	0	13	0		3.5	0	0	13	0		3.5	5	15	0	100		3.5	5	15	0	100
	3	0	0	8	0		3	0	0	8	0		3	5	20	0	100		3	5	20	0	100
	2.5	2	2	3	40		2.5	2	2	3	40		2.5	5	25	0	100		2.5	5	25	0	100
	2	5	7	0	100		2	5	7	0	100		2	5	30	0	100		2	5	30	0	100
	1.5	5	12	0	100		1.5	5	12	0	100		1.5	5	35	0	100		1.5	5	35	0	100
	First % above 50%	100					First % above 50%	100					First % above 50%	100					First % above 50%	100
	First % below 50%	40					First % below 50%	40					First % below 50%	0					First % below 50%	0
	Log concentration above 50%	2					Log concentration above 50%	2					Log concentration above 50%	4.5					Log concentration above 50%	4.5
		.						.						.						.
	IC50= 10^ ng/mL	2.41667					IC50= 10^ ng/mL	2.41667					IC50= 10^ ng/mL	4.75					IC50= 10^ ng/mL	4.75
	IC50 ng/mL	261.016					IC50 ng/mL	261.016					IC50 ng/mL	56234.1					IC50 ng/mL	56234.1
	H7.HK1, H7N9_ZJ						H7.HK2, H7N9_ZJ						H7.HK3, H7N9_ZJ						H7.HK4, H7N9_ZJ
		No. of well per dilution:	5					No. of well per dilution:	5					No. of well per dilution:	5					No. of well per dilution:	5
		Log dilution factor:	0.5					Log dilution factor:	0.5					Log dilution factor:	0.5					Log dilution factor:	0.5
	Log concentration ng/mL	No. of positive wells	Cumulative infected wells	Cumulative negative wells	Ratio (%)		Log concentration ng/mL	No. of positive wells	Cumulative infected wells	Cumulative negative wells	Ratio (%)		Log concentration ng/mL	No. of positive wells	Cumulative infected wells	Cumulative negative wells	Ratio (%)		Log concentration ng/mL	No. of positive wells	Cumulative infected wells	Cumulative negative wells	Ratio (%)
	8		0	58	0		8		0	52	0		8		0	35	0		8		0	35	0
	7.5		0	53	0		7.5		0	47	0		7.5		0	30	0		7.5		0	30	0
	7		0	48	0		7		0	42	0		7		0	25	0		7		0	25	0
	6.5		0	43	0		6.5		0	37	0		6.5		0	20	0		6.5		0	20	0
	6		0	38	0		6		0	32	0		6		0	15	0		6		0	15	0
	5.5		0	33	0		5.5		0	27	0		5.5		0	10	0		5.5		0	10	0
	5		0	28	0		5		0	22	0		5		0	5	0		5		0	5	0
	4.5	0	0	23	0		4.5	0	0	17	0		4.5	5	5	0	100		4.5	5	5	0	100
	4	0	0	18	0		4	0	0	12	0		4	5	10	0	100		4	5	10	0	100
	3.5	0	0	13	0		3.5	1	1	7	12.5		3.5	5	15	0	100		3.5	5	15	0	100
	3	0	0	8	0		3	2	3	3	50		3	5	20	0	100		3	5	20	0	100
	2.5	2	2	3	40		2.5	5	8	0	100		2.5	5	25	0	100		2.5	5	25	0	100
	2	5	7	0	100		2	5	13	0	100		2	5	30	0	100		2	5	30	0	100
	1.5	5	12	0	100		1.5	5	18	0	100		1.5	5	35	0	100		1.5	5	35	0	100
	First % above 50%	100					First % above 50%	100					First % above 50%	100					First % above 50%	100
	First % below 50%	40					First % below 50%	50					First % below 50%	0					First % below 50%	0
	Log concentration above 50%	2					Log concentration above 50%	2.5					Log concentration above 50%	4.5					Log concentration above 50%	4.5
		.						.						.						.
	IC50= 10^ ng/mL	2.41667					IC50= 10^ ng/mL	3					IC50= 10^ ng/mL	4.75					IC50= 10^ ng/mL	4.75
	IC50 ng/mL	261.016					IC50 ng/mL	1000					IC50 ng/mL	56234.1					IC50 ng/mL	56234.1
	H7.HK1, H7N9_HK470129						H7.HK2, H7N9_HK470129
		No. of well per dilution:	5					No. of well per dilution:	5
		Log dilution factor	0.5					Log dilution factor:	0.5
	Log concentration ng/mL	No. of positive wells	Cumulative infected wells	Cumulative negative wells	Ratio (%)		Log concentration ng/mL	No. of positive wells	Cumulative infected wells	Cumulative negative wells	Ratio (%)
	8		0	56	0		8		0	52	0
	7.5		0	51	0		7.5		0	47	0
	7		0	46	0		7		0	42	0
	6.5		0	41	0		6.5		0	37	0
	6		0	36	0		6		0	32	0
	5.5		0	31	0		5.5		0	27	0
	5		0	26	0		5		0	22	0
	4.5	0	0	21	0		4.5	0	0	17	0
	4	0	0	16	0		4	0	0	12	0
	3.5	0	0	11	0		3.5	2	2	7	22.2222
	3	2	2	6	25		3	1	3	4	42.8571
	2.5	2	4	3	57.1429		2.5	5	8	0	100
	2	5	9	0	100		2	5	13	0	100
	1.5	5	14	0	100		1.5	5	18	0	100
	First % above 50%	57.14					First % above 50%	100
	First % below 50%	25					First % below 50%	42.86
	Log concentration above 50%	2.5					Log concentration above 50%	2.5
		.						.
	IC50= 10^ ng/mL	2.61108					IC50= 10^ ng/mL	2.93752
	IC50 ng/mL	408.391					IC50 ng/mL	866.008
	H7.HK1, H3N2_HK400500						H7.HK2, H3N2_HK400500
		No. of well per dilution:	5					No. of well per dilution:	5
		Log dilution factor:	0.5					Log dilution factor:	0.5
	Log concentration ng/mL	No. of positive wells	Cumulative infected wells	Cumulative negative wells	Ratio (%)		Log concentration ng/mL	No. of positive wells	Cumulative infected wells	Cumulative negative wells	Ratio (%)
	8		0	35	0		8		0	35	0
	7.5		0	30	0		7.5		0	30	0
	7		0	25	0		7		0	25	0
	6.5		0	20	0		6.5		0	20	0
	6		0	15	0		6		0	15	0
	5.5		0	10	0		5.5		0	10	0
	5		0	5	0		5		0	5	0
	4.5	5	5	0	100		4.5	5	5	0	100
	4	5	10	0	100		4	5	10	0	100
	3.5	5	15	0	100		3.5	5	15	0	100
	3	5	20	0	100		3	5	20	0	100
	2.5	5	25	0	100		2.5	5	25	0	100
	2	5	30	0	100		2	5	30	0	100
	1.5	5	35	0	100		1.5	5	35	0	100
	First % above 50%	100					First % above 50%	100
	First % below 50%	0					First % below 50%	0
	Log concentration above 50%	4.5					Log concentration above 50%	4.5
		.						.
	IC50= 10^ ng/mL	4.75					IC50= 10^ ng/mL	4.75
	IC50 ng/mL	56234.1					IC50 ng/mL	56234.1
	H7.HK1, H1N1_HK415742						H7.HK2, H1N1_HK415742
		No. of well per dilution:	5					No. of well per dilution:	5
		Log dilution factor:	0.5					Log dilution factor:	0.5
	Log concentration ng/mL	No. of positive wells	Cumulative infected wells	Cumulative negative wells	Ratio (%)		Log concentration ng/mL	No. of positive wells	Cumulative infected wells	Cumulative negative wells	Ratio (%)
	8		0	35	0		8		0	35	0
	7.5		0	30	0		7.5		0	30	0
	7		0	25	0		7		0	25	0
	6.5		0	20	0		6.5		0	20	0
	6		0	15	0		6		0	15	0
	5.5		0	10	0		5.5		0	10	0
	5		0	5	0		5		0	5	0
	4.5	5	5	0	100		4.5	5	5	0	100
	4	5	10	0	100		4	5	10	0	100
	3.5	5	15	0	100		3.5	5	15	0	100
	3	5	20	0	100		3	5	20	0	100
	2.5	5	25	0	100		2.5	5	25	0	100
	2	5	30	0	100		2	5	30	0	100
	1.5	5	35	0	100		1.5	5	35	0	100
	First % above 50%	100					First % above 50%	100
	First % below 50%	0					First % below 50%	0
	Log concentration above 50%	4.5					Log concentration above 50%	4.5
		.						.
	IC50= 10^ ng/mL	4.75					IC50= 10^ ng/mL	4.75
	IC50 ng/mL	56234.1					IC50 ng/mL	56234.1
	H7.HK1, H5N1_HK459094						H7.HK2, H5N1_HK459094
		No. of well per dilution:	5					No. of well per dilution:	5
		Log dilution factor:	0.5					Log dilution factor:	0.5
	Log concentration ng/mL	No. of positive wells	Cumulative infected wells	Cumulative negative wells	Ratio (%)		Log concentration ng/mL	No. of positive wells	Cumulative infected wells	Cumulative negative wells	Ratio (%)
	8		0	35	0		8		0	35	0
	7.5		0	30	0		7.5		0	30	0
	7		0	25	0		7		0	25	0
	6.5		0	20	0		6.5		0	20	0
	6		0	15	0		6		0	15	0
	5.5		0	10	0		5.5		0	10	0
	5		0	5	0		5		0	5	0
	4.5	5	5	0	100		4.5	5	5	0	100
	4	5	10	0	100		4	5	10	0	100
	3.5	5	15	0	100		3.5	5	15	0	100
	3	5	20	0	100		3	5	20	0	100
	2.5	5	25	0	100		2.5	5	25	0	100
	2	5	30	0	100		2	5	30	0	100
	1.5	5	35	0	100		1.5	5	35	0	100
	First % above 50%	100					First % above 50%	100
	First % below 50%	0					First % below 50%	0
	Log concentration above 50%	4.5					Log concentration above 50%	4.5
		.						.
	IC50= 10^ ng/mL	4.75					IC50= 10^ ng/mL	4.75
	IC50 ng/mL	56234.1					IC50 ng/mL	56234.1
	H7.HK1, H5N1_VN1194						H7.HK2, H5N1_VN1194
		No. of well per dilution:	5					No. of well per dilution:	5
		Log dilution factor:	0.5					Log dilution factor:	0.5
	Log concentration ng/mL	No. of positive wells	Cumulative infected wells	Cumulative negative wells	Ratio (%)		Log concentration ng/mL	No. of positive wells	Cumulative infected wells	Cumulative negative wells	Ratio (%)
	8		0	35	0		8		0	35	0
	7.5		0	30	0		7.5		0	30	0
	7		0	25	0		7		0	25	0
	6.5		0	20	0		6.5		0	20	0
	6		0	15	0		6		0	15	0
	5.5		0	10	0		5.5		0	10	0
	5		0	5	0		5		0	5	0
	4.5	5	5	0	100		4.5	5	5	0	100
	4	5	10	0	100		4	5	10	0	100
	3.5	5	15	0	100		3.5	5	15	0	100
	3	5	20	0	100		3	5	20	0	100
	2.5	5	25	0	100		2.5	5	25	0	100
	2	5	30	0	100		2	5	30	0	100
	1.5	5	35	0	100		1.5	5	35	0	100
	First % above 50%	100					First % above 50%	100
	First % below 50%	0					First % below 50%	0
	Log concentration above 50%	4.5					Log concentration above 50%	4.5
		.						.
	IC50= 10^ ng/mL	4.75					IC50= 10^ ng/mL	4.75
	IC50 ng/mL	56234.1					IC50 ng/mL	56234.1
	H7.HK1, H9N2_HK1073						H7.HK2, H9N2_HK1073
		No. of well per dilution:	5					No. of well per dilution:	5
		Log dilution factor:	0.5					Log dilution factor:	0.5
	Log concentration ng/mL	No. of positive wells	Cumulative infected wells	Cumulative negative wells	Ratio (%)		Log concentration ng/mL	No. of positive wells	Cumulative infected wells	Cumulative negative wells	Ratio (%)
	8		0	35	0		8		0	35	0
	7.5		0	30	0		7.5		0	30	0
	7		0	25	0		7		0	25	0
	6.5		0	20	0		6.5		0	20	0
	6		0	15	0		6		0	15	0
	5.5		0	10	0		5.5		0	10	0
	5		0	5	0		5		0	5	0
	4.5	5	5	0	100		4.5	5	5	0	100
	4	5	10	0	100		4	5	10	0	100
	3.5	5	15	0	100		3.5	5	15	0	100
	3	5	20	0	100		3	5	20	0	100
	2.5	5	25	0	100		2.5	5	25	0	100
	2	5	30	0	100		2	5	30	0	100
	1.5	5	35	0	100		1.5	5	35	0	100
	First % above 50%	100					First % above 50%	100
	First % below 50%	0					First % below 50%	0
	Log concentration above 50%	4.5					Log concentration above 50%	4.5
		.						.
	IC50= 10^ ng/mL	4.75					IC50= 10^ ng/mL	4.75
	IC50 ng/mL	56234.1					IC50 ng/mL	56234.1

## Sheet: Supplementary Figure 1a
Supplementary Figure 1a
	mAb μg/mL	HA1 (H7N9) SH2_2013				HA1 (H7N9) GD_2016				HA1 (H7N9) HK_2017
		H7.HK2	L4A-14	H7.167	07-5F01	H7.HK2	L4A-14	H7.167	07-5F01	H7.HK2	L4A-14	H7.167	07-5F01
		1	2	3	4	5	6	7	8	9	10	11	12
	10	3.7795	3.7794	3.7781	3.7325	3.7394	3.7743	3.7473	3.7247	3.7461	3.7719	3.7271	3.6621
	2	3.7346	3.7654	3.7621	3.735	3.8149	3.7372	3.739	3.7555	3.7544	3.734	3.7577	3.6344
	0.4	3.7481	3.7846	3.7587	3.7269	3.7524	3.7559	3.6875	3.728	3.7584	3.7548	3.7446	3.6322
	0.08	3.7257	3.7628	3.7076	3.7273	3.7431	3.679	3.5233	3.7268	3.7389	3.7564	3.596	3.6479
	0.016	3.6663	3.6994	3.5128	3.5669	3.6258	3.5433	2.0193	3.6021	3.6268	3.6652	2.7035	3.5387
	0.0032	2.9093	2.7467	2.0655	2.1489	2.9993	2.1048	0.5349	2.2377	3.1952	2.5946	1.1431	2.3585
	0.00064	1.1482	0.9942	0.6247	0.7375	1.225	0.6399	0.1974	0.7613	1.7536	1.0597	0.4775	0.7559
	blank	0.0797	0.0867	0.0825	0.0962	0.1093	0.1086	0.1059	0.1184	0.3226	0.3124	0.3454	0.1157

## Sheet: Supplementary Figure 1b
Supplementary Figure 1b
		HA (H7N9) SH2_2013	HA (H7N7) 2003	HA (H7N9) SH2_2013	HA (H7N7) 2003	HA (H7N9) SH2_2013	HA (H7N7) 2003	HA (H7N9) SH2_2013	HA (H7N7) 2003
	mAb ug/mL	H7.HK2		L4A-14		H7.167		07-5F01
		1	2	3	4	5	6	7	8
	10	3.7496	3.7419	3.7455	3.6846	3.7034	3.6873	3.7475	3.7234
	2	3.7408	3.7355	3.7415	2.7362	3.7582	3.4077	3.7633	3.7726
	0.4	3.7341	3.7437	3.7454	0.9975	3.7024	2.1583	3.7337	3.7527
	0.08	3.7525	3.7123	3.6904	0.306	3.6373	0.6712	3.7204	3.678
	0.016	3.6044	3.5652	3.6029	0.1765	2.6387	0.2481	3.4694	3.5198
	0.0032	2.445	2.377	2.4349	0.1401	0.9557	0.1385	2.0796	2.1328
	0.00064	0.8322	0.8369	0.9097	0.1395	0.3147	0.1342	0.7767	0.7694
	blank	0.1198	0.1366	0.124	0.1282	0.2564	0.1274	0.1767	0.1174

## Sheet: Supplementary Figure 1c
Supplementary Figure 1c
	Data 1		1	2	3	4	5	6	7	8	9	10	11	12
		mAb μg/mL	07-5F01			H7.HK2			L4A-14			H7.167
		10	0	0	0	29	0	0	58	0	0	14	0	0
		2.5	14	101	0	0	0	14	0	14	14	72	43	188
		0.625	0	0	0	0	14	0	14	0	14	3102	3218	1804
		0.15625	58	58	101	0	0	216	1962	1890	1270	8412	9393	9306
		0.0390625	3650	3463	3737	3030	2871	2525	8195	8094	5627	9422	13029	13534
		0.00976562	7301	9003	6940	8152	6781	7359	9379	10345	9379	8801	15136	12250
		0.00244141	9191	12365	8744	15035	12611	9985	15612	15222	14717	13649	15280	12784
		virus	7892	9494	10345	9306	8239	11269	12308	10692	10980	15193	11831	10547
	Data 2	mAb μg/mL	07-5F01			virus
		10	0	29	0	3838
		2.5	0	14	43	4444
		0.625	0	14	0	2799
		0.15625	43	101	14	2381
		0.0390625	822	967	606	2756
		0.00976562	3405	2381	2655	4343
		0.00244141	2597	2236	2222	2655
		virus	4502	2900	2366	3477	1703
		mAb μg/mL	H7.HK2			virus
		10	0	0	14	10345
		2.5	0	0	14	13462
		0.625	0	0	0	14544
		0.15625	808	418	332	14775
		0.0390625	5887	5281	5815	17834
		0.00976562	10461	17560	15193	13866
		0.00244141	21239	17646	19565	11759
		virus	13260	20647	21946	12986	9898
		mAb μg/mL	L4A-14			H7.167
		10	0	29	0	0	0	29
		2.5	0	0	0	159	260	115
		0.625	14	0	14	2410	3030	2684
		0.15625	231	144	216	6882	6781	6955
		0.0390625	4011	3953	4011	6753	8441	8426
		0.00976562	6897	6652	5800	6738	8268	5743
		0.00244141	7532	8960	9768	6969	9451	8253
		virus	4906	8239	7633	8210	9999	7157	5454	6017	4978	4733	6666	6450

[truncated: 2 more sheets: Supplementary Figure 3a, Supplementary Figure 3b]
